# Supplementary material for: The Therapeutic Potential of Dihydroartemisinin in Cancer Treatment
Source: Int J Mol Sci. 2026 Apr 10;27(8):3420. doi: 10.3390/ijms27083420 (PMC13116139; doi:10.3390/ijms27083420)
Supplement: Supplementary file 1 [file ijms-27-03420-s001.zip]

Archive with 1 entries (1 files):
- ijms-4212689-supplementary.pdf
